# Supplementary material for: Challenges of Caregivers Regarding Homecare to Type 1 Diabetic Children in Vhembe District, South Africa: A Qualitative Study Report
Source: Nurs Rep. 2022 Nov 21;12(4):884–93. doi: 10.3390/nursrep12040085 (PMC9680399; doi:10.3390/nursrep12040085)
Supplement: Supplementary file 1 [file nursrep-12-00085-s001.zip]

Archive with 1 entries (1 files):
- nursrep-2001601-supplementary.pdf
